# Supplementary material for: Circadian dynamics of the teleost skin immune-microbiome interface
Source: Microbiome. 2021 Nov 16;9:222. doi: 10.1186/s40168-021-01160-4 (PMC8594171; doi:10.1186/s40168-021-01160-4)
Supplement: Supplementary file 2 — Additional file 1: Supplementary Table 1. Gene rhythm summary [file 40168_2021_1160_MOESM2_ESM.xlsx]

## Sheet: Sheet1
Gene	Rhythm (FDR P value*)					Mesor								Amplitude								Phase (Peak hour)
	C12	C12-DD	I12	C24	I24	C12	I12	C24	I24	C12 v I12	C24 v I 24	C12 v C24	I12 v I24	C12	I12	C24	I24	C12 v I12	C24 v I 24	C12 v C24	I12 v I24	C12	I12	C24	I24	C12 v I12	C24 v I 24	C12 v C24	I12 v I24
Clock
bmal1	0.0119965	0.015019	0.00893272	0.0163434	0.0300591	188.37	176.981	252.543	185.054	0.107073	<0.001	<0.001	0.27034	23.8864	23.5144	17.1212	15.134	0.969415	0.855575	0.52925	0.39749	9.63279	14.0987	7.44902	23.0584	0.00753728	0.00175119	0.277346	<0.001
bmal2	<0.001	0.135059	0.0119184	0.0204858	0.0995752	112.669	261.454	353.887	379.526	<0.001	0.363196	<0.001	<0.001	28.8893	58.0977	39.8989	29.8946	0.205666	0.795259	0.659362	0.462944	12.1389	16.326	22.4994	21.6217	0.10211	0.849346	0.00170676	0.173578
clock1a	0.0758972	0.00785166	0.0584806	0.037102	0.00630328	109.047	130.431	187.281	133.617	0.00270248	<0.001	<0.001	0.678093	6.88946	13.1484	12.6328	22.3909	0.539555	0.357316	0.559827	0.40274	15.2336	16.7089	21.6386	0.226988	0.733653	0.363384	0.0516913	0.0506576
clock1b	0.0350514	0.00876683	0.0551691	0.0163434	0.0240976	176.181	179.463	212.203	176.348	0.643069	<0.001	<0.001	0.644497	10.6774	13.3206	12.3193	15.7765	0.790478	0.694642	0.85727	0.798253	13.0702	16.4408	22.8625	22.1277	0.310306	0.783028	0.00483128	0.0245611
clock3	<0.001	0.00128559	0.0119184	0.0150189	0.0761358	141.984	139.272	192.205	155.958	0.638573	<0.001	<0.001	0.0195066	38.6656	17.6325	21.8129	12.3232	0.00752504	0.415198	0.0860006	0.591157	12.7834	14.0854	14.4089	20.678	0.363957	0.0342983	0.276227	0.0153264
cry1	0.0350514	0.125225	0.0504324	<0.001	0.0300591	351.205	649.076	548.327	622.726	<0.001	0.0423902	<0.001	0.524502	34.8387	86.5619	134.313	93.2902	0.279739	0.439525	0.012022	0.909907	4.91804	14.4826	3.25641	5.27043	0.011747	0.248941	0.56518	<0.001
cry2	0.0350514	0.193062	0.0551691	0.0266197	0.101071	46.4414	53.2925	78.3428	-	0.0139711	-	<0.001	-	5.97809	3.70313	6.02377	-	0.582074	-	0.993264	-	16.8197	17.7096	21.1723	-	0.776435	-	0.18532	-
csnk1d	0.0468177	0.0884205	0.0690352	0.0150189	0.0764063	125.933	257.31	321.911	321.497	<0.001	0.985133	<0.001	0.00612532	12.388	20.7906	52.0863	14.2021	0.709363	0.237142	0.0537761	0.845888	2.29735	16.9313	3.33874	3.70947	0.101161	0.95143	0.826885	0.140256
per1	0.0146592	0.00128559	0.00893272	<0.001	0.00630328	255.261	419.302	497.178	400.092	<0.001	<0.001	<0.001	0.408973	84.4446	84.0189	154.239	64.6772	0.988718	0.00593852	0.0197949	0.559244	21.2759	17.9713	23.6073	0.482171	0.0108851	0.592604	0.0425916	<0.001
per2	0.0181441	0.0181303	0.0752493	0.0223373	0.0897141	40.6268	30.9836	44.7444	38.0259	0.019707	0.166258	0.435905	0.045636	4.00743	3.6263	7.75779	5.74419	0.94803	0.768354	0.600631	0.683019	14.4173	7.89517	12.7771	18.4653	0.258646	0.150294	0.779581	0.012087
reverbb	0.0154552	0.107452	0.0551691	0.030735	0.0431629	591.986	1309.62	1397.28	1667.56	<0.001	0.0281055	<0.001	0.00191965	70.1786	101.282	207.178	185.665	0.774023	0.898914	0.275952	0.596531	21.4803	20.1258	3.35859	1.14806	0.786649	0.52098	0.256521	0.296398
rora	0.043645	0.0620034	0.0690352	0.0761858	0.0354118	160.403	137.711	215.099	137.007	0.0201431	<0.001	<0.001	0.937147	18.0819	13.2914	12.5583	12.0627	0.718569	0.973176	0.721824	0.920601	14.1198	14.4321	1.44966	21.8882	0.92988	0.468909	0.0109831	0.0587928
rory	0.0531073	0.00317706	0.0166985	0.0148308	0.0122643	545.903	620.294	825.973	611.385	<0.001	<0.001	<0.001	0.698058	24.5814	60.313	54.5237	46.7353	0.222155	0.808729	0.31631	0.670095	2.56318	15.3518	1.19953	22.8525	0.00187247	0.385815	0.721894	0.0024999
timeless	0.043645	0.12518	0.0831812	0.0268904	0.0805317	277.637	191.905	137.754	150.02	<0.001	0.101635	<0.001	<0.001	19.5798	11.111	9.89165	13.5055	0.526517	0.737432	0.37763	0.857504	21.7893	3.65244	21.2292	18.8417	0.115936	0.497684	0.87047	0.0262156
Corticotropin
crf	0.0663809	0.0620034	0.0750507	0.119044	0.0805317	23.2349	26.4541	-	28.2873	0.0910576	-	-	0.413207	2.62761	1.31153	-	2.48978	0.625127	-	-	0.706112	8.10225	9.99058	-	3.07612	0.763823	-	-	0.360353
pomc	0.043645	0.135951	0.0677495	0.13237	0.0897141	24.6636	42.1197	-	44.1582	0.00974062	-	-	0.818164	2.54652	8.4805	-	18.9156	0.552176	-	-	0.432832	7.64885	18.548	-	18.6576	0.273755	-	-	0.978648
Immune
c3	0.0628886	0.0224747	0.309762	0.0204858	0.0122643	51.5078	-	55.5772	42.1669	-	<0.001	0.23556	-	2.27202	-	7.00007	7.73089	-	0.862103	0.297301	-	11.8184	-	0.613979	19.2314	-	0.0168967	0.084835	-
cath1	0.0935171	0.0416195	0.0157344	0.11229	0.137878	22.7406	6202.32	-	-	<0.001	-	-	-	0.288083	1969.96	-	-	0.0547097	-	-	-	6.33742	5.60084	-	-	0.99993	-	-	-
cath2	0.0250101	0.0262275	0.0752493	0.350054	0.0199394	1005.24	20437.2	-	18371	<0.001	-	-	0.534173	659.326	3308.81	-	9005.99	0.44944	-	-	0.240109	7.74637	4.47555	-	8.52927	0.806581	-	-	0.302706
cd4	0.027217	0.193062	0.11454	0.0150189	0.108166	363.762	-	479.53	-	-	-	<0.001	-	31.4545	-	39.8719	-	-	-	0.72406	-	17.9455	-	1.68373	-	-	-	0.00237478	-
cd8a	0.00520715	0.0224747	0.333289	0.0960342	0.0211371	16.6252	-	24.2466	19.1586	-	0.0218233	0.00155585	-	7.78361	-	3.52285	4.99991	-	0.223352	0.651885	-	20.1052	-	19.0756	18.2792	-	0.699307	0.772061	-
chi	0.0350514	0.205639	0.0989427	0.030735	0.0670755	85.5652	172.283	169.121	178.339	<0.001	0.222996	<0.001	0.453156	3.69551	5.2574	17.3295	9.32195	0.866464	0.465754	0.103713	0.729666	20.9986	16.1579	3.99433	3.88586	0.546289	0.97468	0.253335	0.0736114
foxp3b	0.0250101	0.0512188	0.083329	0.0204858	0.0431629	78.6182	106.405	90.3986	108.792	<0.001	0.00127985	0.0147508	0.734868	10.6083	3.54999	10.4263	4.75604	0.460097	0.479658	0.978864	0.908131	19.3048	4.69094	2.25332	4.84738	0.175744	0.586961	0.00464705	0.98613
gata3	0.147099	NA	0.0286896	0.0204858	0.0762157	-	2037.01	1673.07	1908.26	-	<0.001	-	0.0551502	-	162.156	121.587	80.5411	-	0.619698	-	0.367429	-	14.1785	1.37265	23.0025	-	0.518778	-	0.0180133
hamp	0.0758972	0.135951	0.0551691	0.030735	0.0278419	13.9086	273.37	20.8311	314.729	<0.001	<0.001	0.0178752	0.512833	7.86803	76.4008	4.49098	59.3549	0.197286	0.42944	0.407684	0.845843	7.77156	2.57031	23.1188	9.6374	0.7631	0.818167	0.00350118	0.179497
ifng	0.176913	NA	0.0582737	0.0554222	0.108166	-	125.852	24.3041	-	-	-	-	-	-	10.3671	5.49622	-	-	-	-	-	-	7.24491	20.5197	-	-	-	-	-
igd	0.0157485	0.00862509	0.0551691	0.960342	0.0813312	22.5485	40.3593	-	125.002	<0.001	-	-	0.949787	5.74636	7.56332	-	15.1346	0.759033	-	-	0.81275	19.0778	18.0572	-	5.05698	0.740217	-	-	0.701201
igm	0.0250101	0.125225	0.128212	0.0150189	0.0836873	100.133	-	191.226	194.089	-	0.937569	0.0108445	-	16.4999	-	108.22	23.3938	-	0.118215	0.0829108	-	17.9178	-	4.26352	18.6388	-	0.0976032	0.182454	-
igt	0.0146592	0.0021766	0.0499812	0.0163434	0.00717794	12.0216	24.6396	17.1847	20.2466	<0.001	0.1693	0.00060984	0.0998544	3.2735	3.20085	4.5307	9.06839	0.980364	0.151756	0.552556	0.11997	18.6824	13.6479	1.77674	16.7673	0.143453	<0.001	0.000750883	0.3726
il10	0.0233188	0.193062	0.083329	0.0507349	0.203154	7.6121	38.1176	5.97215	-	<0.001	-	0.197391	-	0.646084	4.87051	1.60961	-	0.461664	-	0.575084	-	11.6986	2.42562	9.55528	-	0.731052	-	0.802826	-
il17a	0.0250101	0.140756	0.0158187	0.318408	0.0764063	4.41974	12.0823	-	8.14462	0.0715053	-	-	0.359308	1.14663	5.47385	-	1.13397	0.477696	-	-	0.483002	2.66421	4.71226	-	2.52787	0.888504	-	-	0.883536
il1b	0.100438	NA	0.0504324	0.122316	0.0891635	-	108.884	-	110.623	-	-	-	0.933812	-	46.4243	-	23.4051	-	-	-	0.450701	-	5.73985	-	2.70749	-	-	-	0.425495
il4	0.0663809	0.00876683	0.0752493	0.0163434	0.101071	91.9635	1076.54	106.946	-	<0.001	-	0.0803034	-	14.1789	105.997	23.8394	-	0.363521	-	0.416618	-	15.1229	4.53388	21.9447	-	0.576589	-	0.0124821	-
il6	0.0903004	0.0236121	0.0551691	0.0163434	0.200484	7.691	34.76	7.98441	-	<0.001	-	0.737189	-	0.884194	10.1805	1.40734	-	0.116321	-	0.660656	-	0.223805	6.57044	9.15563	-	0.741757	-	0.0586974	-
mhcii	<0.001	0.0224747	0.0882455	0.0204858	0.0281798	6552.56	10506.3	8135.8	9637.06	0.000662634	0.221409	0.101861	0.525187	1244.77	1201.2	1188.78	2670.95	0.976915	0.385316	0.966668	0.418235	1.03617	12.7668	20.125	23.9995	0.0293485	0.361778	0.259505	0.0281693
nos2	0.0188564	0.0239578	0.0752493	0.0150189	0.0819389	1500.52	2491.69	721.596	2581.5	0.0030266	<0.001	<0.001	0.821812	236.012	648.113	260.25	498.366	0.353877	0.562608	0.930747	0.782747	23.7813	21.8656	23.4645	10.9438	0.75023	0.0342995	0.948449	0.00722333
tbx21	0.0260899	0.104967	0.00893272	0.154899	0.0805317	60.5258	95.6565	-	88.8222	<0.001	-	-	0.402678	2.50805	30.6619	-	2.97215	0.0101818	-	-	0.0248599	22.6226	6.3169	-	18.7835	0.525527	-	-	0.247549
tcrb	0.0207522	0.015019	0.247875	0.0150189	0.0670755	76.7856	-	105.58	102.067	-	0.66772	<0.001	-	12.591	-	15.8615	8.74062	-	0.532674	0.749491	-	19.2314	-	23.4083	19.9187	-	0.389014	0.133739	-
tgfb	0.0473353	0.00785166	0.0831812	0.0204858	0.0617472	259.901	224.733	303.739	236.709	0.000669669	<0.001	<0.001	0.17815	14.6042	7.70494	27.7756	6.40975	0.622258	0.142296	0.418879	0.914605	21.8366	2.52214	7.01537	23.1698	0.420064	0.233586	0.00749912	0.638986
tlr2	0.211278	NA	0.0157344	0.0518538	0.196892	-	99.1878	113.705	-	-	-	-	-	-	16.7529	10.5151	-	-	-	-	-	-	10.7409	22.8468	-	-	-	-	-
tlr22	0.185284	NA	0.10584	0.030735	0.0300591	-	-	103.967	238.666	-	<0.001	-	-	-	-	7.1995	25.4124	-	0.214035	-	-	-	-	6.18012	5.51994	-	0.895716	-	-
tlr9	0.0154689	0.188274	0.0752493	0.0204858	0.108166	18.0574	32.6553	18.9227	-	<0.001	-	0.50192	-	3.3415	0.679233	1.2512	-	0.328503	-	0.250417	-	16.374	13.4426	1.14973	-	0.80101	-	0.0454132	-
tnfa	0.113122	NA	0.0831812	0.0106411	0.0897141	-	46.7343	44.5132	42.5296	-	0.424641	-	0.106363	-	1.86458	7.3209	4.09286	-	0.354358	-	0.559487	-	17.8789	1.99858	3.47742	-	0.576592	-	0.0823609
C12 = control 12:12 LD, C12-DD = control 12:12 LD in DD free-running (endogenous rhythm test), I12 = infected 12:12 LD, C24 = control 24:0 LD, I24 = infected 24:0 LD.
* False discovery rate (FDR) corrected P-value <0.1 considered moderately rhythmic, <0.05 considered strongly rhythmic
