# Supplementary material for: Circadian dynamics of the teleost skin immune-microbiome interface
Source: Microbiome. 2021 Nov 16;9:222. doi: 10.1186/s40168-021-01160-4 (PMC8594171; doi:10.1186/s40168-021-01160-4)
Supplement: Supplementary file 5 — Additional file 4: Supplementary Table 4. MAG_DeSeq2 [file 40168_2021_1160_MOESM5_ESM.xlsx]

## Sheet: Sheet1
Bin ID	log2 Fold Change	FDR p-value
Argulus-infected ZT0 vs Control ZT0
bin.19	6.16213	1.41623e-05
bin.3	6.35786	0.000761106
bin.17	1.22156	0.0226052
Argulus-infected ZT12 vs Control ZT12
bin.3	9.21128	3.74354e-07
Control ZT0 vs Control ZT12
bin.17	-4.84477	7.45856e-27
bin.10	2.86798	3.37192e-08
bin.11	-1.33636	3.37192e-08
bin.12	-3.9195	4.5609e-05
bin.19	3.89346	0.00488721
bin.3	4.97361	0.00531042
bin.4	1.68541	0.00531566
bin.15	-0.857613	0.0404505
Argulus-infected ZT0 vs Argulus-infected ZT12
bin.17	-3.96873	5.40364e-18
bin.11	-1.54382	1.50781e-10
bin.19	6.92561	1.93254e-07
bin.10	2.67196	2.45827e-07
bin.12	-3.76295	8.00241e-05
bin.4	1.94432	0.0013276
