# Supplementary material for: Circadian dynamics of the teleost skin immune-microbiome interface
Source: Microbiome. 2021 Nov 16;9:222. doi: 10.1186/s40168-021-01160-4 (PMC8594171; doi:10.1186/s40168-021-01160-4)
Supplement: Supplementary file 7 — Additional file 6: Supplementary Table 6. ArgvCtl_Lefse [file 40168_2021_1160_MOESM7_ESM.xlsx]

## Sheet: Sheet1
Superclass	Class	Pathway	Group	Log10 LDA Score	Corrected P-value
Control vs Argulus 12:12 LD
Biosynthesis	Carbohydrate Biosynthesis	dTDP-L-rhamnose biosynthesis	Argulus	2.03372	0.000106517
Biosynthesis	Carbohydrate Biosynthesis	CMP-3-deoxy-D-manno-octulosonate biosynthesis	Argulus	2.10968	1.3425e-07
Biosynthesis	Cell Structure Biosynthesis	Lipid IVA biosynthesis	Argulus	2.08995	1.54835e-08
Biosynthesis	Cell Structure Biosynthesis	Kdo transfer to lipid IVA III	Argulus	2.13035	6.53259e-08
Biosynthesis	Cofactor, Carrier, and Vitamin Biosynthesis	Pyridoxal 5'-phosphate biosynthesis I	Argulus	2.05043	0.000171494
Biosynthesis	Cofactor, Carrier, and Vitamin Biosynthesis	Thiamine salvage II	Argulus	2.0659	1.50957e-08
Biosynthesis	Cofactor, Carrier, and Vitamin Biosynthesis	Thiazole biosynthesis I	Argulus	2.07762	0.0466048
Biosynthesis	Cofactor, Carrier, and Vitamin Biosynthesis	Biotin biosynthesis I	Argulus	2.17082	5.95514e-05
Biosynthesis	Cofactor, Carrier, and Vitamin Biosynthesis	NAD salvage pathway III	Argulus	2.25673	0.00064087
Biosynthesis	Cofactor, Carrier, and Vitamin Biosynthesis	Thiamine diphosphate biosynthesis I	Argulus	2.31419	0.0307968
Biosynthesis	Nucleoside and Nucleotide Biosynthesis	Pyrimidine ribonucleotides de novo biosynthesis	Argulus	2.00239	2.4366e-08
Biosynthesis	Nucleoside and Nucleotide Biosynthesis	Pyrimidine nucleobases salvage	Argulus	2.00531	9.03599e-07
Biosynthesis	Nucleoside and Nucleotide Biosynthesis	UMP biosynthesis I	Argulus	2.01145	1.84822e-08
Biosynthesis	Other Biosynthesis	8-amino-7-oxononanoate biosynthesis I	Argulus	2.08418	0.0003684
Biosynthesis	Polyprenyl Biosynthesis	Geranylgeranyl diphosphate biosynthesis II	Argulus	2.0774	0.000582089
Biosynthesis	Secondary Metabolite Biosynthesis	PreQ0 biosynthesis	Argulus	2.00473	0.00164339
Degradation/Utilization/Assimilation	Amino Acid Degradation	L-leucine degradation I	Argulus	2.06356	0.000134188
Degradation/Utilization/Assimilation	Other Degradation/Utilization/Assimilation	Octane oxidation	Argulus	2.37542	0.00511411
Macromolecule Modification	Nucleic Acid Processing	Queuosine biosynthesis I	Argulus	2.01147	1.17018e-08
Biosynthesis	Cofactor, Carrier, and Vitamin Biosynthesis	Heme b biosynthesis from glycine	Control	2.13205	0.0015024
Biosynthesis	Fatty Acid and Lipid Biosynthesis	Palmitate biosynthesis II	Control	2.47593	0.0396412
Biosynthesis	Secondary Metabolite Biosynthesis	Enterobactin biosynthesis	Control	2.00229	0.00190568
Degradation/Utilization/Assimilation	Amino Acid Degradation	L-histidine degradation I	Control	2.18139	0.0378054
Degradation/Utilization/Assimilation	Aromatic Compound Degradation	Phenylacetate degradation I (aerobic)	Control	2.0189	0.00348155
Degradation/Utilization/Assimilation	Aromatic Compound Degradation	4-methylcatechol degradation	Control	2.20884	0.00217405
Degradation/Utilization/Assimilation	Aromatic Compound Degradation	Salicylate degradation	Control	2.21508	0.000800154
Degradation/Utilization/Assimilation	Aromatic Compound Degradation	Toluene degradation III (aerobic)	Control	2.37308	0.000487154
Degradation/Utilization/Assimilation	Aromatic Compound Degradation	Protocatechuate degradation II	Control	2.49036	0.0263749
Degradation/Utilization/Assimilation	Carbohydrate Degradation	Sucrose degradation III (sucrose invertase)	Control	2.13518	0.0212576
Degradation/Utilization/Assimilation	Carbohydrate Degradation	Glycogen degradation I	Control	2.15232	0.0118448
Degradation/Utilization/Assimilation	Carbohydrate Degradation	Starch degradation V	Control	2.17386	0.0176421
Degradation/Utilization/Assimilation	Carboxylate Degradation	Ketogluconate metabolism	Control	2.13227	0.00887375
Degradation/Utilization/Assimilation	Inorganic Nutrient Metabolism	Urea cycle	Control	2.15898	0.00898759
Degradation/Utilization/Assimilation	Secondary Metabolite Biosynthesis	4-deoxy-L-threo-hex-4-enopyranuronate degradation	Control	2.07824	0.00262317
Degradation/Utilization/Assimilation	Secondary Metabolite Degradation	Anhydromuropeptides recycling I	Control	2.14944	0.00624858
Generation of Precursor Metabolites and Energy	Fermentation	Mixed acid fermentation	Control	2.19904	0.00864993
Generation of Precursor Metabolites and Energy	Pentose Phosphate Pathways	Pentose phosphate pathway	Control	2.13985	0.0182758
Control vs Argulus 24:0 LD
Biosynthesis	Amine and Polyamine Biosynthesis	Arginine and polyamine biosynthesis	Argulus	2.15872	0.00788566
Biosynthesis	Amine and Polyamine Biosynthesis	Polyamine biosynthesis I	Argulus	2.14533	0.0033685
Biosynthesis	Amino Acid Biosynthesis	L-alanine biosynthesis	Argulus	2.12327	1.43733e-06
Biosynthesis	Amino Acid Biosynthesis	L-glutamate and L-glutamine biosynthesis	Argulus	2.11995	0.036357
Biosynthesis	Amino Acid Biosynthesis	L-threonine biosynthesis	Argulus	2.15834	4.79847e-11
Biosynthesis	Amino Acid Biosynthesis	S-adenosyl-L-methionine cycle I	Argulus	2.1502	0.0323932
Biosynthesis	Aromatic Compound Biosynthesis	Chorismate metabolism	Argulus	2.31135	0.00119703
Biosynthesis	Carbohydrate Biosynthesis	CMP-3-deoxy-D-manno-octulosonate biosynthesis	Argulus	2.15287	1.92287e-07
Biosynthesis	Carbohydrate Biosynthesis	UDP-glucose-derived O-antigen building blocks biosynthesis	Argulus	2.22967	0.0205226
Biosynthesis	Cell Structure Biosynthesis	Kdo transfer to lipid IVA III	Argulus	2.18692	3.50195e-08
Biosynthesis	Cell Structure Biosynthesis	Lipid IVA biosynthesis	Argulus	2.13069	1.92845e-09
Biosynthesis	Cofactor, Carrier, and Vitamin Biosynthesis	2-carboxy-1,4-naphthoquinol biosynthesis	Argulus	2.02218	0.00578944
Biosynthesis	Cofactor, Carrier, and Vitamin Biosynthesis	Biotin biosynthesis I	Argulus	2.35525	1.69184e-06
Biosynthesis	Cofactor, Carrier, and Vitamin Biosynthesis	Demethylmenaquinol-6 biosynthesis I	Argulus	2.15916	0.00045613
Biosynthesis	Cofactor, Carrier, and Vitamin Biosynthesis	Demethylmenaquinol-8 biosynthesis I	Argulus	2.16103	0.00121675
Biosynthesis	Cofactor, Carrier, and Vitamin Biosynthesis	Demethylmenaquinol-9 biosynthesis	Argulus	2.15844	0.000472367
Biosynthesis	Cofactor, Carrier, and Vitamin Biosynthesis	Heme b biosynthesis I (aerobic)	Argulus	2.03307	8.9046e-06
Biosynthesis	Cofactor, Carrier, and Vitamin Biosynthesis	Heme b biosynthesis II (oxygen-independent)	Argulus	2.07235	2.03579e-06
Biosynthesis	Cofactor, Carrier, and Vitamin Biosynthesis	Menaquinol-10 biosynthesis	Argulus	2.26201	0.00045613
Biosynthesis	Cofactor, Carrier, and Vitamin Biosynthesis	Menaquinol-11 biosynthesis	Argulus	2.23458	0.0013856
Biosynthesis	Cofactor, Carrier, and Vitamin Biosynthesis	Menaquinol-12 biosynthesis	Argulus	2.23458	0.0013856
Biosynthesis	Cofactor, Carrier, and Vitamin Biosynthesis	Menaquinol-13 biosynthesis	Argulus	2.23458	0.0013856
Biosynthesis	Cofactor, Carrier, and Vitamin Biosynthesis	Menaquinol-6 biosynthesis I	Argulus	2.26201	0.00045613
Biosynthesis	Cofactor, Carrier, and Vitamin Biosynthesis	Menaquinol-7 biosynthesis	Argulus	2.23315	0.000934611
Biosynthesis	Cofactor, Carrier, and Vitamin Biosynthesis	Menaquinol-8 biosynthesis I	Argulus	2.25771	0.00117762
Biosynthesis	Cofactor, Carrier, and Vitamin Biosynthesis	Menaquinol-9 biosynthesis	Argulus	2.26114	0.000472367
Biosynthesis	Cofactor, Carrier, and Vitamin Biosynthesis	NAD de novo biosynthesis I (from aspartate)	Argulus	2.04436	0.0145856
Biosynthesis	Cofactor, Carrier, and Vitamin Biosynthesis	Phylloquinol biosynthesis	Argulus	2.02195	0.00657726
Biosynthesis	Cofactor, Carrier, and Vitamin Biosynthesis	Thiamine diphosphate biosynthesis I	Argulus	2.68105	7.98816e-06
Biosynthesis	Cofactor, Carrier, and Vitamin Biosynthesis	Thiamine diphosphate biosynthesis II	Argulus	2.31613	0.0212974
Biosynthesis	Cofactor, Carrier, and Vitamin Biosynthesis	Thiamine salvage II	Argulus	2.08691	5.62327e-08
Biosynthesis	Cofactor, Carrier, and Vitamin Biosynthesis	Thiazole biosynthesis I	Argulus	2.52733	1.20359e-05
Biosynthesis	Cofactor, Carrier, and Vitamin Biosynthesis	Thiazole biosynthesis II (aerobic bacteria)	Argulus	2.09619	0.0281306
Biosynthesis	Fatty Acid and Lipid Biosynthesis	(5Z)-dodecenoate biosynthesis I	Argulus	2.08349	0.000142608
Biosynthesis	Fatty Acid and Lipid Biosynthesis	(Kdo)2-lipid A biosynthesis	Argulus	2.54867	0.000591769
Biosynthesis	Fatty Acid and Lipid Biosynthesis	cis-vaccenate biosynthesis	Argulus	2.30509	4.91722e-07
Biosynthesis	Fatty Acid and Lipid Biosynthesis	Fatty acid elongation (saturated)	Argulus	2.22572	0.000678633
Biosynthesis	Fatty Acid and Lipid Biosynthesis	Oleate biosynthesis IV (anaerobic)	Argulus	2.07554	0.00140816
Biosynthesis	Fatty Acid and Lipid Biosynthesis	Palmitoleate biosynthesis I	Argulus	2.09922	0.000678633
Biosynthesis	Nucleoside and Nucleotide Biosynthesis	Purine nucleotides de novo biosynthesis II	Argulus	2.39299	0.00767029
Biosynthesis	Nucleoside and Nucleotide Biosynthesis	Pyrimidine deoxyribonucleotides de novo biosynthesis II	Argulus	2.31058	0.0115235
Biosynthesis	Nucleoside and Nucleotide Biosynthesis	Pyrimidine ribonucleosides salvage	Argulus	2.28897	0.000417788
Biosynthesis	Other Biosynthesis	8-amino-7-oxononanoate biosynthesis I	Argulus	2.2192	7.5763e-05
Degradation/Utilization/Assimilation	Amino Acid Degradation	Histidine, purine & pyrimidine biosynthesis	Argulus	2.11721	0.0212974
Degradation/Utilization/Assimilation	Aromatic Compound Degradation	Protocatechuate degradation I (meta-cleavage pathway)	Argulus	2.09202	3.40533e-07
Degradation/Utilization/Assimilation	Carbohydrate Degradation	D-galactose degradation I (Leloir pathway)	Argulus	2.16248	0.00546745
Degradation/Utilization/Assimilation	Nucleoside and Nucleotide Degradation	Pyrimidine deoxyribonucleosides degradation	Argulus	2.18121	0.0015508
Generation of Precursor Metabolites and Energy	Fermentation	Acetylene degradation (anaerobic)	Argulus	2.42752	0.000612458
Generation of Precursor Metabolites and Energy	Fermentation	Pyruvate fermentation to acetate and lactate II	Argulus	2.17554	0.00695737
Generation of Precursor Metabolites and Energy	TCA cycle	TCA cycle IV	Argulus	2.18391	0.00686054
Generation of Precursor Metabolites and Energy	TCA cycle	TCA cycle V	Argulus	2.20509	0.00604205
Macromolecule Modification	Nucleic Acid Processing	tRNA processing	Argulus	2.07677	0.00160123
Biosynthesis	Amine and Polyamine Biosynthesis	Ectoine biosynthesis	Control	2.0418	6.60591e-05
Biosynthesis	Amine and Polyamine Biosynthesis	Polyamine biosynthesis II	Control	2.14008	0.0115235
Biosynthesis	Amino Acid Biosynthesis	L-arginine biosynthesis III (via N-acetyl-L-citrulline)	Control	2.05722	0.0174423
Biosynthesis	Amino Acid Biosynthesis	L-serine and glycine biosynthesis I	Control	2.14251	0.00140816
Biosynthesis	Carbohydrate Biosynthesis	Colanic acid building blocks biosynthesis	Control	2.418	0.00157583
Biosynthesis	Carbohydrate Biosynthesis	GDP-mannose biosynthesis	Control	2.17881	0.00695737
Biosynthesis	Carbohydrate Biosynthesis	GDP-mannose-derived O-antigen building blocks biosynthesis	Control	2.46286	0.00206236
Biosynthesis	Carbohydrate Biosynthesis	UDP-N-acetylglucosamine-derived O-antigen building blocks biosynthesis	Control	2.20743	0.0160642
Biosynthesis	Cell Structure Biosynthesis	Peptidoglycan biosynthesis IV	Control	2.2103	0.000346632
Biosynthesis	Cofactor, Carrier, and Vitamin Biosynthesis	Cob(II)yrinate a,c-diamide biosynthesis II	Control	2.33239	0.00230007
Biosynthesis	Cofactor, Carrier, and Vitamin Biosynthesis	Heme b biosynthesis from glycine	Control	2.32674	2.78358e-05
Biosynthesis	Cofactor, Carrier, and Vitamin Biosynthesis	NAD de novo biosynthesis II (from tryptophan)	Control	2.11307	0.0143983
Biosynthesis	Fatty Acid and Lipid Biosynthesis	Fatty acid biosynthesis initiation	Control	2.10886	0.0115235
Degradation/Utilization/Assimilation	Amino Acid Degradation	L-histidine degradation I	Control	2.35411	0.00110281
Degradation/Utilization/Assimilation	Amino Acid Degradation	L-histidine degradation II	Control	2.42336	0.00226464
Degradation/Utilization/Assimilation	Amino Acid Degradation	L-tryptophan degradation	Control	2.00419	0.0143983
Degradation/Utilization/Assimilation	Amino Acid Degradation	L-tyrosine degradation I	Control	2.36065	0.00402742
Degradation/Utilization/Assimilation	Aromatic Compound Degradation	3-phenylpropanoate degradation	Control	2.08005	0.0192858
Degradation/Utilization/Assimilation	Aromatic Compound Degradation	4-hydroxyphenylacetate degradation	Control	2.07219	0.0032199
Degradation/Utilization/Assimilation	Aromatic Compound Degradation	4-methylcatechol degradation (ortho cleavage)	Control	2.4547	1.33901e-05
Degradation/Utilization/Assimilation	Aromatic Compound Degradation	Aromatic compounds degradation via β-ketoadipate	Control	2.39887	0.000623053
Degradation/Utilization/Assimilation	Aromatic Compound Degradation	Catechol degradation III (ortho-cleavage pathway)	Control	2.39887	0.000623053
Degradation/Utilization/Assimilation	Aromatic Compound Degradation	Catechol degradation to 2-hydroxypentadienoate II	Control	2.16649	8.35158e-07
Degradation/Utilization/Assimilation	Aromatic Compound Degradation	Catechol degradation to β-ketoadipate	Control	2.38661	0.00108481
Degradation/Utilization/Assimilation	Aromatic Compound Degradation	Phenylacetate degradation I (aerobic)	Control	2.1415	0.00459614
Degradation/Utilization/Assimilation	Aromatic Compound Degradation	Protocatechuate degradation II	Control	2.80102	0.000320053
Degradation/Utilization/Assimilation	Aromatic Compound Degradation	Salicylate degradation	Control	2.47999	7.96228e-07
Degradation/Utilization/Assimilation	Aromatic Compound Degradation	Toluene degradation III (aerobic)	Control	2.64082	2.07311e-07
Degradation/Utilization/Assimilation	Carbohydrate Degradation	Glucose and glucose-1-phosphate degradation	Control	2.16079	0.0316465
Degradation/Utilization/Assimilation	Carbohydrate Degradation	Glucose and xylose degradation	Control	2.17544	0.0407269
Degradation/Utilization/Assimilation	Carbohydrate Degradation	Glycogen degradation I	Control	2.18908	0.000297866
Degradation/Utilization/Assimilation	Carbohydrate Degradation	Starch degradation V	Control	2.2248	0.000903963
Degradation/Utilization/Assimilation	Carbohydrate Degradation	Sucrose degradation III (sucrose invertase)	Control	2.15453	0.00516171
Degradation/Utilization/Assimilation	Carboxylate Degradation	Ketogluconate metabolism	Control	2.44774	3.08392e-05
Degradation/Utilization/Assimilation	Inorganic Nutrient Metabolism	Methylphosphonate degradation I	Control	2.35899	0.00256265
Degradation/Utilization/Assimilation	Inorganic Nutrient Metabolism	Urea cycle	Control	2.41803	0.000134765
Degradation/Utilization/Assimilation	Nucleoside and Nucleotide Degradation	Adenosine nucleotides degradation II	Control	2.39215	0.0389282
Degradation/Utilization/Assimilation	Nucleoside and Nucleotide Degradation	Guanosine nucleotides degradation III	Control	2.32182	0.0258746
Degradation/Utilization/Assimilation	Secondary Metabolite Biosynthesis	myo-, chiro- & scyllo-inositol degradation	Control	2.65987	0.00176171
Degradation/Utilization/Assimilation	Secondary Metabolite Biosynthesis	myo-inositol degradation I	Control	2.48499	0.000903963
Degradation/Utilization/Assimilation	Secondary Metabolite Degradation	Anhydromuropeptides recycling I	Control	2.27378	0.0351266
Detoxification	Antibiotic Resistance	Polymyxin resistance	Control	2.17745	0.00916995
Generation of Precursor Metabolites and Energy	Fermentation	Pyruvate fermentation to isobutanol	Control	2.32632	4.18069e-05
Generation of Precursor Metabolites and Energy	Pentose Phosphate Pathways	Pentose phosphate pathway	Control	2.42524	0.000122589
Generation of Precursor Metabolites and Energy	Photosynthesis	Photorespiration	Control	2.1579	0.0174423
Generation of Precursor Metabolites and Energy	TCA cycle	TCA cycle VI	Control	2.6012	0.000982393
Generation of Precursor Metabolites and Energy	TCA cycle	TCA cycle VII	Control	2.5693	0.000998817
