# Supplementary material for: Circadian dynamics of the teleost skin immune-microbiome interface
Source: Microbiome. 2021 Nov 16;9:222. doi: 10.1186/s40168-021-01160-4 (PMC8594171; doi:10.1186/s40168-021-01160-4)
Supplement: Supplementary file 8 — Additional file 7: Supplementary Table 7. SEEDlvl3_DeSeq2 [file 40168_2021_1160_MOESM8_ESM.xlsx]

## Sheet: Sheet1
SEED level 3	Log2 Fold Change	FDR p-value
Argulus-infected ZT0 vs Control ZT0
Proteorhodopsin	3.30615	0.00175983
Sodium Ion-Coupled Energetics	3.15372	0.0134619
Utilization systems for glycans and polysaccharides (PULs, SUS)	3.04392	0.0112345
Dioxygenolytic carbon monoxide-forming enzymes	2.96356	0.0464088
Stress Response: Electrophile toxicity	2.77459	0.0159975
Sox thiosulfate oxidation system	2.69882	0.00341224
S-layer	2.04243	0.000312276
CRISPR proteins	1.95745	0.0189213
Predicted secretion system X	1.73207	0.00329993
Electron donating reactions	1.67282	4.39902e-18
Invasion and intracellular resistance	1.62799	5.22623e-05
Type I restriction-modification systems	1.55238	0.000714875
Denitrifying reductase gene clusters	1.52597	9.62184e-05
Adenosyl nucleosidases	1.42938	0.0016424
Unsaturated fatty acids	1.3033	1.68512e-05
DNA repair, bacterial photolyase	1.17648	1.19495e-22
Biogenesis of respiratory chain components	1.14231	1.42725e-23
Di- and oligosaccharides	1.09506	0.000591704
Amino sugars and nucleotide sugars	1.08193	4.03618e-09
Efflux ABC transporter MdlAB	0.99624	0.0475291
DNA repair system including RecA, MutS and a hypothetical protein	0.86685	6.56969e-05
FtsEX cell-division-associated signaling system	0.805296	9.79097e-07
DNA repair, bacterial UmuCD system	0.638378	0.00274011
Efflux ABC transporter YadGH	0.5898	0.0416273
Thiamin	0.582269	0.0217782
DNA repair, bacterial RecFOR pathway	0.577976	8.52295e-12
DNA repair, bacterial MutHLS system	0.576	0.00250726
Lipoprotein transporter to outer membrane Lol	0.560363	0.000345741
Ribonuclease H	0.555975	0.0223571
Lpt lipopolysaccharide transport system	0.544172	0.0044265
YrdC-YciO-Sua5 and associated protein families	0.530442	4.37812e-11
Cell division related cluster including coaD	0.497975	0.000328696
Lipoic acid	0.492628	1.70065e-06
5-methylaminomethyl-2-thiouridine	0.456634	3.79177e-06
RNA processing and degradation, bacterial	0.442264	1.82346e-09
Universal GTPases	0.431905	2.62665e-11
Folate and pterines	0.426042	1.02758e-12
ATP synthases	0.407405	5.0161e-07
Translation	0.402521	1.15136e-17
C-1 compound metabolism	0.392936	1.3896e-08
DNA repair, bacterial	0.387557	9.30605e-06
Aminoacyl-tRNA-synthetases	0.381319	7.98814e-19
Cell division cluster	0.376063	0.00636186
Protein folding	0.364715	5.2588e-13
Maintenance of outer membrane lipid asymmetry	0.342264	0.0288862
DNA internalization-related cluster	0.328127	0.00939229
Protein processing and modification	0.32196	9.30605e-06
Cell division related cluster	0.321289	0.0460278
RNA pseudouridine synthases	0.313646	0.000113781
Stress Response: Heat/cold shock	0.30981	5.6773e-05
Macromolecular synthesis operon	0.303541	1.01994e-05
Ribosome biogenesis	0.301318	5.69239e-05
ATP-dependent RNA helicases, bacterial	0.298537	0.0288862
Peptidase clustering with DAP	0.281046	0.022662
Ribonucleotide reduction	0.270377	0.00704792
DNA topoisomerases, Type II, ATP-dependent	0.270285	0.0101456
RNA polymerase, bacterial	0.26804	0.0057717
Gram-Negative (Diderm) cell wall components	0.260289	0.00719503
DNA repair, UvrABC system	0.217914	0.0109189
Lysine, threonine, methionine, and cysteine	0.116305	0.0463656
DNA Repair Base Excision	-0.106981	0.0497969
Fatty acids	-0.139389	0.000400659
Stress Response	-0.183785	0.039277
Proline and 4-hydroxyproline	-0.207255	0.0497969
Fermentation	-0.217189	0.0189213
Biotin	-0.236121	0.00195161
Pyrimidines	-0.281739	0.0169526
Phospholipids	-0.282095	1.4335e-07
beta-Barrel Assembly Machinery	-0.2963	0.00646698
Aromatic amino acids and derivatives	-0.31918	3.58264e-08
Fe-S clusters	-0.350269	0.00844336
Type IV pilus	-0.433093	0.000590461
Resistance to antibiotics and toxic compounds	-0.433914	3.90737e-19
Arginine; urea cycle, creatine, polyamines	-0.482942	0.000406482
TAM transport system	-0.50994	6.23672e-05
Tripartite multidrug efflux systems (of RND type) in Pseudomonas	-0.548522	2.27661e-12
Cell division initiation related cluster	-0.578013	2.95712e-07
Widespread colonization island	-0.604396	0.000109537
Stress Response: Osmotic stress	-0.622295	5.93797e-05
Type 4 secretion and conjugative transfer	-0.643919	0.0058383
Tolerance to colicin E2 and CreBC signal transduction system	-0.655825	0.00121259
2-aminophenol Metabolism	-0.696995	0.0325225
Carnitine metabolism and transport	-0.714035	0.00018007
General Secretion Pathway	-0.717957	1.53015e-07
Quorum sensing and biofilm formation	-0.73824	0.00028198
Dpp dipeptide ABC transport system	-0.747434	0.0057717
Carboxylic acids	-0.784806	0.00646698
Phenylacetyl-CoA catabolic pathway (core)	-0.807094	0.00430084
Two cell division clusters relating to chromosome partitioning	-0.839067	0.0306041
Cyanate hydrolysis	-0.839662	0.000412699
Quinone oxidoreductase family	-0.852409	2.72024e-06
Tripartite multidrug efflux systems (of MFS type) EmrKY-TolC and EmrAB-TolC	-0.853328	2.95712e-07
Sugar alcohols	-0.853519	1.89225e-07
Polysaccharides	-0.868136	3.66155e-16
Multidrug resistance RND efflux system MexEFOprN	-0.869305	1.66423e-22
Tripartite multidrug efflux systems (of MFS type) in Gram-negative bacteria	-0.875194	8.57949e-10
Iron acquisition in Streptococcus	-0.912825	1.49773e-14
Heme, hemin uptake and utilization systems in GramPositives	-0.960436	0.0227124
Adaptation to d-cysteine	-0.989469	0.0161724
Nucleoside ABC transporter cluster	-1.00267	6.95793e-12
Siderophores	-1.00398	0.00013399
Trans-envelope signaling system VreARI in Pseudomonas	-1.03001	3.69437e-06
Sugar acids	-1.03549	4.54486e-05
mRNA 3-end processing factor containing cluster	-1.04924	3.84536e-08
Tricarboxylate transport system	-1.08117	1.19495e-22
Glycerol ABC transporter	-1.10418	1.32667e-05
Two partner secretion pathway (TPS)	-1.1353	3.01033e-05
GlrKR two-component regulatory system	-1.15063	0.0355248
Type VI secretion system	-1.20297	2.45683e-09
Taurine and alkanesulfonate utilization as sulfur sources	-1.20504	1.5123e-18
Homoprotocatechuate degradative cluster	-1.20847	6.16447e-11
Ferrous iron transporter EfeUOB, low-pH-induced	-1.26406	3.16931e-05
Tripartite multidrug efflux systems (of RND type) MdtABC-TolC	-1.34458	8.4225e-10
Gentisate pathway	-1.62934	0.0016424
Glutaconate CoA-transferase or 3-oxoadipate CoA-transferase Subunits	-1.63185	0.000875132
Gallic acid utilization	-1.65041	0.000412699
Nicotinic acid utilization	-1.69131	7.33807e-06
Nickel-requiring	-1.99914	7.43044e-11
Molybdopterin cytosine dinucleotide	-2.04482	1.82346e-09
Rut pathway of pyrimidine degradation	-2.06969	9.73949e-05
Acetone carboxylase	-2.42694	0.00380801
Agrobacterium opine transport	-2.42701	0.000714875
Mycobacterial lipid and multidrug efflux system proteins MmpL, MmpS	-2.73954	0.0327029
Late competence	-2.85108	0.031914
G-protein-coupled receptor (GPCR) system in Actinobacteria	-3.53145	0.0318978
Argulus-infected ZT12 vs Control ZT12
Gallic acid utilization	-1.20318	0.00220126
Control ZT12 vs Control ZT0
ESAT-6 proteins secretion system in Mycobacteria (locus ESX-4)	3.26943	0.0132281
ESAT-6 proteins secretion system in Firmicutes and Actinobacteria	2.98223	7.29363e-06
Amidase clustered with urea and nitrile hydratase functions	2.22496	6.97628e-18
ABC-type iron transport system	2.21997	2.4717e-08
Thiazole.oxazole-modified microcins	1.79783	3.32201e-07
tRNA modification, 5-oxyacetyl uridine (cmo5U34)	1.60927	0.00643032
Citrate uptake cluster	1.5705	0.0075083
Trans-envelope signaling system VreARI in Pseudomonas	1.4876	2.76386e-17
Siderophores	1.3987	2.76933e-08
Adaptation to d-cysteine	1.23757	7.12837e-05
2-aminophenol Metabolism	1.17889	1.78064e-05
Type I secretion systems disambiguation	1.11531	5.23162e-08
Carnitine metabolism and transport	1.03892	3.349e-17
Shikimate kinase SK3 cluster	1.03734	0.00836463
Nicotinic acid utilization	1.03511	7.67292e-11
Capsule and Slime layer	0.960792	7.73455e-12
General Secretion Pathway	0.950751	2.10703e-16
Copper uptake system CopCD	0.930485	0.00177773
Quorum sensing and biofilm formation	0.929162	1.33597e-09
BarA-UvrY(SirA) two-component regulatory system	0.871975	3.349e-17
AttEFGH ABC Transport System	0.847792	2.18369e-05
Cyclic Di-GMP Turnover Proteins	0.835131	3.20203e-08
Phenylacetyl-CoA catabolic pathway (core)	0.834134	0.00182282
Two partner secretion pathway (TPS)	0.829232	0.00175908
Tripartite multidrug efflux systems (of RND type) MdtABC-TolC	0.801183	1.74441e-10
Stress Response: Osmotic stress	0.777318	5.20031e-08
Trk and Ktr potassium uptake systems	0.751852	0.00217986
Ferrous iron transporter EfeUOB, low-pH-induced	0.729618	0.00285581
Alanine, serine, and glycine	0.723568	7.3626e-09
Efflux ABC transporter YadGH	0.68443	0.00318654
Possible RNA modification and stress response cluster	0.639342	3.05402e-08
Tripartite multidrug efflux systems (of MFS type) in Gram-negative bacteria	0.615418	4.84824e-09
DNA repair, bacterial RecBCD pathway	0.581507	0.000887539
Taurine and alkanesulfonate utilization as sulfur sources	0.569319	2.7134e-07
Phosphonate and phosphinate	0.569028	0.000100859
Potassium-transporting ATPase	0.554358	0.00235255
Carboxylic acids	0.553279	0.0420433
NhaA, NhaD and Sodium-dependent phosphate transporters	0.524801	1.34052e-06
Lipoic acid	0.495073	1.81722e-07
Protein targeting, sorting, translocation	0.476708	0.03092
Gram-Negative (Diderm) cell wall components	0.444791	4.19461e-07
Quinone cofactors	0.427081	3.07151e-12
Electron accepting reactions	0.422947	6.38234e-08
Tripartite multidrug efflux systems (of MFS type) EmrKY-TolC and EmrAB-TolC	0.389358	0.00051385
FtsEX cell-division-associated signaling system	0.389052	0.0126993
Proline and 4-hydroxyproline	0.38371	4.17453e-05
Sugar alcohols	0.383657	0.0191871
Nudix proteins (nucleoside triphosphate hydrolases)	0.379522	1.11976e-10
Maintenance of outer membrane lipid asymmetry	0.377084	0.00352778
Arginine; urea cycle, creatine, polyamines	0.373151	0.00655114
Magnesium transport	0.335104	2.4717e-08
Iron acquisition in Streptococcus	0.307709	0.00133452
Histidine Metabolism	0.304175	0.000857423
Flagellum	0.298032	0.00777779
Tetrapyrroles	0.293733	0.0484853
DNA repair, bacterial DinG and relatives	0.291871	0.00168609
Isoprenoids	0.284035	0.0122788
Amino acid racemase	0.280491	0.00239065
Chemotaxis in Escherichia coli and Bacillus subtilis	0.255928	0.00919093
Pyrimidines	0.247128	0.0250161
Phospholipids	0.229	3.50062e-08
Lysine, threonine, methionine, and cysteine	0.216811	7.70577e-06
Colicin V and Bacteriocin Production Cluster	0.211847	0.0480847
DNA internalization-related cluster	0.200716	0.0485054
NAD and NADP	0.200372	0.000114992
Metabolite repair	0.187943	0.0327067
beta-Barrel Assembly Machinery	0.180634	0.00951725
Coenzyme A	0.125604	0.0096273
Fatty acids	0.0890709	0.00763078
DNA Repair Base Excision	-0.0798018	0.0188559
Biotin	-0.146978	0.0420433
ATP synthases	-0.163362	0.0219934
DNA repair, UvrABC system	-0.171499	0.019181
Fe-S clusters	-0.238624	0.0420433
RNA polymerase, bacterial	-0.240298	0.00573104
Tricarboxylate transport system	-0.250093	0.00406269
5-methylaminomethyl-2-thiouridine	-0.254274	0.00177773
DNA processing cluster	-0.287259	0.0383797
Macromolecular synthesis operon	-0.296087	2.07536e-08
Replication-associated recombination protein RarA	-0.297048	0.0153218
Nickel-requiring	-0.309947	0.0288712
DNA repair, bacterial UvrD and related helicases	-0.349546	8.61127e-08
Biogenesis of respiratory chain components	-0.37676	0.00167735
Bacterial cell division related cluster 2	-0.419805	1.78923e-06
Widespread colonization island	-0.430434	0.0016019
Type IV pilus	-0.454721	0.000141999
DNA repair, bacterial UmuCD system	-0.476575	0.0108797
Copper transport and blue copper proteins	-0.54113	0.0260868
Ribonucleotide reduction	-0.57465	6.6263e-12
Lpt lipopolysaccharide transport system	-0.589478	0.00103009
Two cell division clusters relating to chromosome partitioning	-0.725112	0.000227815
Denitrifying reductase gene clusters	-0.797951	0.0478121
Molybdopterin cytosine dinucleotide	-0.926282	0.00168609
Hydrogenases	-0.940427	0.00414425
Head-to-head olefinic hydrocarbon biosynthesis	-0.992748	0.0155466
GlrKR two-component regulatory system	-1.04986	0.0244651
Efflux ABC transporter MdlAB	-1.17668	0.0088294
Selenoproteins	-1.18056	0.000141999
Vanillate and syringate utilization	-1.25053	6.0145e-05
The Chv two-component regulatory system	-1.26067	0.0362971
Post-translational modification of proteins	-1.28293	4.30014e-08
Acetone carboxylase	-1.30609	0.00231102
Steroids and Hopanoids	-1.33134	0.000236284
Electron donating reactions	-1.39925	1.35037e-12
Amino sugars and nucleotide sugars	-1.44995	6.97628e-18
Gentisate pathway	-1.47677	0.0012661
Type I restriction-modification systems	-1.51305	0.00108496
PrlS-PrlR Two-Component Regulatory System of Brucella	-1.52048	0.00523369
Glycerol ABC transporter	-1.52854	4.54332e-12
CO2 fixation	-1.53231	0.000100122
Gallic acid utilization	-1.60732	1.01959e-08
Vir-like type 4 secretion system	-1.61308	5.19378e-10
Rut pathway of pyrimidine degradation	-1.74524	0.000228466
alpha-glucoside ABC transporter	-1.82592	8.20733e-05
Mycobacterial lipoproteins (LPR group)	-1.85939	0.00627626
Host-pathogen interactions	-1.90944	0.0126993
Mycobacterial FadE proteins Acyl-CoA dehydrogenase	-1.91564	0.00733898
Ribonuclease J family	-1.92172	1.01959e-08
Fet iron export system	-2.0171	0.000129115
DNA sulfur modification cluster	-2.05222	0.000156185
Sox thiosulfate oxidation system	-2.0841	0.0252524
ABC transporter tungstate (TC 3.A.1.6.2)	-2.12045	0.00380055
Sporulation	-2.14429	1.33597e-09
Mycofactocin	-2.31821	0.0285653
Gene Transfer Agent	-2.4623	4.76315e-10
Tripartite multidrug efflux systems (of RND type) AcrAB-TolC and related transporters	-2.5782	5.02668e-11
Oxygen-sensing diguanylate cyclase and phosphodiesterase couple for c-di-GMP control	-2.67993	0.0478121
Isoniazid inductible proteins cluster	-3.35135	0.012815
ABC transporter YeiABEF	-3.36566	1.9854e-06
Carotenoids	-3.51411	0.00807757
Sodium Ion-Coupled Energetics	-3.66029	0.00390815
Integrons	-3.76427	2.93134e-05
Dioxygenolytic carbon monoxide-forming enzymes	-3.87348	0.00907927
CRISPR proteins	-3.99899	3.97314e-07
DevBCA efflux pump transporter (of ABC type) cyanobacterial	-4.07332	0.00643032
Proteorhodopsin	-4.07604	0.000143792
PEB1, the major cell-binding factor of Campylobacter jejuni	-4.08278	0.00536596
Stress Response: Electrophile toxicity	-4.08337	0.000296818
Gram-Positive (Monoderm) cell wall components	-4.15598	0.00046789
Transcriptional regulator AfsR	-4.2783	0.0205221
Transposable elements	-4.45591	2.67264e-05
L-Amino acid oxidases: lysine-epsilon oxidase LodA	-4.55509	0.00130273
Utilization systems for glycans and polysaccharides (PULs, SUS)	-4.62087	7.68839e-05
Adhesion	-4.82963	3.17143e-06
Late competence	-4.8527	1.31061e-12
MukBEF Chromosome Condensation	-4.89934	3.59618e-09
Sex pheromones in Enterococcus faecalis and other Firmicutes	-5.08209	3.11303e-06
Betaine lipids in bactera	-5.28008	0.00309498
Sulphoglycolysis	-5.34121	3.59974e-06
ESAT-6 proteins secretion system in Firmicutes extended	-5.5032	0.000600051
EcsAB transporter affecting expression and secretion of secretory preproteins	-5.61069	0.00108496
Peptide ABC transport system Sap	-5.91378	0.000387591
Control of cell elongation - division cycle in Bacilli	-6.11392	4.2878e-09
Mycobacterial lipid and multidrug efflux system proteins MmpL, MmpS	-6.50263	7.12004e-10
Pathogenicity islands	-6.80987	0.0088294
AaeAB efflux system for hydroxylated, aromatic carboxylic acids	-7.89646	8.88733e-06
ESAT-6 proteins secretion system in Mycobacteria (locus ESX-3)	-8.84728	0.0383797
ABC transporter of unknown substrate X	-8.97171	0.0189988
Argulus-infected ZT12 vs Argulus-infected ZT0
ESAT-6 proteins secretion system in Firmicutes and Actinobacteria	4.38496	1.7893e-06
ESAT-6 proteins secretion system in Mycobacteria (locus ESX-4)	4.04717	0.0056502
Sigma54-dependent transcription related gene cluster 2	3.44257	0.0222863
L-2-amino-4-methoxy-trans-3-butenoic acid synthesis	3.2706	0.0183806
G-protein-coupled receptor (GPCR) system in Actinobacteria	3.20731	0.0382866
Amidase clustered with urea and nitrile hydratase functions	2.99185	2.29185e-09
ABC-type iron transport system	2.96647	0.000202146
Cell envelope-associated LytR-CpsA-Psr transcriptional attenuators	2.8666	0.000746643
Phenazine biosynthesis	2.83484	0.0425367
Citrate uptake cluster	2.78258	5.93106e-05
Thiazole.oxazole-modified microcins	2.73617	0.000539532
Nicotinic acid utilization	2.68496	1.14281e-14
Trans-envelope signaling system VreARI in Pseudomonas	2.42468	3.33195e-32
Siderophores	2.38157	6.58921e-22
Adaptation to d-cysteine	2.30003	3.72405e-10
Tripartite multidrug efflux systems (of RND type) MdtABC-TolC	2.07052	3.07158e-24
Two partner secretion pathway (TPS)	1.9615	2.94947e-14
Ferrous iron transporter EfeUOB, low-pH-induced	1.95798	5.57698e-12
2-aminophenol Metabolism	1.83304	3.16587e-10
Agrobacterium opine transport	1.81405	0.0100032
Carnitine metabolism and transport	1.75148	7.88415e-25
Taurine and alkanesulfonate utilization as sulfur sources	1.68359	9.73129e-38
Quorum sensing and biofilm formation	1.65046	2.88523e-19
tRNA modification, 5-oxyacetyl uridine (cmo5U34)	1.64717	0.00740218
General Secretion Pathway	1.63634	9.73129e-38
Phenylacetyl-CoA catabolic pathway (core)	1.61074	7.98736e-10
Nickel-requiring	1.6092	5.97649e-08
Glutaconate CoA-transferase or 3-oxoadipate CoA-transferase Subunits	1.5256	0.00128885
Tripartite multidrug efflux systems (of MFS type) in Gram-negative bacteria	1.48881	3.34357e-29
Copper uptake system CopCD	1.43913	0.000116769
Stress Response: Osmotic stress	1.42513	7.51321e-23
Type I secretion systems disambiguation	1.41899	7.21948e-12
Heme, hemin uptake and utilization systems in GramPositives	1.3581	0.000474816
Carboxylic acids	1.26619	2.23234e-06
Dpp dipeptide ABC transport system	1.25384	7.4703e-07
Sugar acids	1.25344	1.58118e-07
Sugar alcohols	1.23853	3.79331e-15
Homoprotocatechuate degradative cluster	1.22368	8.86339e-12
Capsule and Slime layer	1.19095	3.0591e-17
mRNA 3-end processing factor containing cluster	1.1849	6.51886e-11
CytR regulation	1.18024	0.0163749
Tripartite multidrug efflux systems (of MFS type) EmrKY-TolC and EmrAB-TolC	1.15303	6.57383e-14
Type VI secretion system	1.14928	6.89877e-09
Iron acquisition in Streptococcus	1.1416	3.62935e-24
Shikimate kinase SK3 cluster	1.01737	0.0163749
Phosphonate and phosphinate	0.944857	2.48126e-06
AttEFGH ABC Transport System	0.922699	7.56159e-05
Nucleoside ABC transporter cluster	0.860386	8.37132e-10
Quinone oxidoreductase family	0.821974	2.43014e-06
Cyclic Di-GMP Turnover Proteins	0.820878	3.3096e-06
Arginine; urea cycle, creatine, polyamines	0.805982	5.31272e-10
Alanine, serine, and glycine	0.803379	2.38425e-09
Phages, Prophages	0.791252	0.0430923
Potassium-transporting ATPase	0.772735	1.99054e-05
Tolerance to colicin E2 and CreBC signal transduction system	0.749032	6.86682e-05
Threonylcarbamoyladenosine	0.743369	0.0394103
BarA-UvrY(SirA) two-component regulatory system	0.743153	2.82163e-08
Polysaccharides	0.729455	1.5756e-12
Cell division initiation related cluster	0.711847	4.25983e-11
Multidrug resistance RND efflux system MexEFOprN	0.687626	2.92561e-15
NhaA, NhaD and Sodium-dependent phosphate transporters	0.685757	8.34978e-07
Tricarboxylate transport system	0.62752	4.61854e-09
Cyanate hydrolysis	0.620368	0.00581729
Proline and 4-hydroxyproline	0.61132	8.62608e-11
Possible RNA modification and stress response cluster	0.601885	3.09608e-06
Protein targeting, sorting, translocation	0.58995	0.0100048
Electron accepting reactions	0.544473	1.34573e-06
TAM transport system	0.51984	7.20259e-06
DNA repair, bacterial SbcCD exonuclease	0.518432	0.00128885
Pyrimidines	0.482281	7.36663e-06
Tripartite multidrug efflux systems (of RND type) in Pseudomonas	0.472718	5.29537e-10
Magnesium transport	0.456573	1.94252e-09
DNA repair, bacterial RecBCD pathway	0.449063	0.0131255
Phospholipids	0.44716	8.70395e-20
Resistance to antibiotics and toxic compounds	0.435738	2.70146e-21
Quinone cofactors	0.429198	1.16414e-09
beta-Barrel Assembly Machinery	0.427254	6.91433e-06
Nudix proteins (nucleoside triphosphate hydrolases)	0.331619	7.51669e-05
NAD and NADP	0.286413	2.96778e-06
Aromatic amino acids and derivatives	0.280082	5.08616e-07
Gram-Negative (Diderm) cell wall components	0.2318	0.0125169
Fermentation	0.219609	0.00698739
Fatty acids	0.167175	3.8498e-06
Coenzyme A	0.158147	0.0260379
Central Metabolism	0.118198	0.0121029
Protein degradation	-0.129894	0.00885215
Stress Response: Heat/cold shock	-0.207464	0.00333698
Peptidase clustering with DAP	-0.220178	0.0492822
RNA pseudouridine synthases	-0.230099	0.00193496
Folate and pterines	-0.266422	3.3096e-06
Stringent Response, (p)ppGpp metabolism	-0.281073	0.00698739
Ribosome biogenesis	-0.320417	5.67185e-06
Carbonic anhydrase	-0.32077	0.0413788
DNA repair, bacterial UvrD and related helicases	-0.326752	8.50307e-05
Protein folding	-0.342425	5.59329e-13
DNA topoisomerases, Type II, ATP-dependent	-0.348638	0.000288661
Replication-associated recombination protein RarA	-0.357791	0.00671852
DNA repair, UvrABC system	-0.368878	1.34573e-06
Universal GTPases	-0.375021	1.34795e-09
Lipoprotein transporter to outer membrane Lol	-0.382703	0.00977083
Protein processing and modification	-0.390806	1.65749e-09
C-1 compound metabolism	-0.400027	4.63823e-10
Translation	-0.404431	2.5747e-21
RNA polymerase, bacterial	-0.40647	3.79386e-06
Bacterial pathways for dimethylsulfoniopropionate and acrylate catabolism	-0.406907	0.0159714
Aminoacyl-tRNA-synthetases	-0.4216	8.60694e-25
RNA processing and degradation, bacterial	-0.426236	5.33868e-10
DNA repair, bacterial	-0.436293	1.04005e-07
Cell division cluster	-0.449002	0.000554674
Cell division related cluster	-0.453945	0.00151679
Ribonuclease H	-0.463886	0.0367579
YrdC-YciO-Sua5 and associated protein families	-0.469257	1.17473e-10
ATP synthases	-0.471222	2.30824e-10
Damaged nicotinamide nucleotide NAD(P)HX repair	-0.507402	0.00598842
Macromolecular synthesis operon	-0.517331	2.53695e-17
DNA processing cluster	-0.579495	5.06381e-05
Cell division related cluster including coaD	-0.595145	2.26571e-06
DNA repair, bacterial RecFOR pathway	-0.595902	2.82328e-14
Bacterial cell division related cluster 2	-0.659416	1.32578e-09
5-methylaminomethyl-2-thiouridine	-0.661825	6.57383e-14
DNA repair system including RecA, MutS and a hypothetical protein	-0.667775	0.000286095
Di- and oligosaccharides	-0.711799	0.0237806
Ribonucleotide reduction	-0.776715	2.49793e-18
Glycerol ABC transporter	-0.789443	0.00161286
DNA repair, bacterial MutHLS system	-0.853251	1.36961e-06
Ribonuclease J family	-0.911526	0.0237806
Invasion and intracellular resistance	-0.959446	0.0158322
Hydrogenases	-1.01468	0.0198806
DNA repair, bacterial UmuCD system	-1.02113	7.87198e-08
Adenosyl nucleosidases	-1.03245	0.0152453
DNA repair, bacterial photolyase	-1.03335	6.75629e-23
Type III secretion systems	-1.04979	0.0198806
Unsaturated fatty acids	-1.12603	0.000104149
Gallic acid utilization	-1.16009	0.0137187
Head-to-head olefinic hydrocarbon biosynthesis	-1.1687	0.0119889
Lpt lipopolysaccharide transport system	-1.22234	2.57014e-12
Selenoproteins	-1.23627	0.00010633
Vir-like type 4 secretion system	-1.26264	4.19723e-06
Plasmid related functions	-1.29482	0.0459557
Post-translational modification of proteins	-1.31504	5.59965e-07
Sphingolipids	-1.3284	0.0198806
Biogenesis of respiratory chain components	-1.40928	2.34109e-37
Vanillate and syringate utilization	-1.41644	2.05905e-05
S-layer	-1.43326	0.0027465
Gene Transfer Agent	-1.47826	0.000448976
Tripartite multidrug efflux systems (of RND type) AcrAB-TolC and related transporters	-1.48872	0.0228646
Steroids and Hopanoids	-1.51804	5.48173e-05
Phenol hydroxylase	-1.54579	0.000232048
Sporulation	-1.54697	0.00146278
Plasmid replication	-1.56951	0.0030633
Predicted secretion system X	-1.65306	0.000491207
Sox sulfur oxidation genes	-1.67819	0.0474426
Mycobacterial lipoproteins (LPR group)	-2.1256	0.00484405
Denitrifying reductase gene clusters	-2.12638	6.98785e-09
Amino sugars and nucleotide sugars	-2.22577	4.88134e-39
Possible DNA repair related cluster	-2.2709	0.0237546
CO2 fixation	-2.28118	5.58973e-09
Efflux ABC transporter MdlAB	-2.61426	3.45948e-09
Electron donating reactions	-2.6722	4.56598e-45
DNA sulfur modification cluster	-2.79782	1.00769e-06
Type I restriction-modification systems	-2.80476	1.22453e-10
Nitrogen fixation	-2.90177	0.0151499
Lipopolysaccharide transporter LptABC	-2.94654	0.0164873
L-Amino acid oxidases: lysine-epsilon oxidase LodA	-2.97311	0.0122212
Adhesion	-2.98363	0.0196588
Mycobacterial FadE proteins Acyl-CoA dehydrogenase	-2.98515	1.16439e-05
Dissimilatory nitrite reductase	-3.00265	4.39671e-05
Sodium Ion-Coupled Energetics	-3.12492	0.0102862
Sulfur transport related cluster	-3.18751	0.00420217
Integrons	-3.21081	0.000202146
ABC transporter tungstate (TC 3.A.1.6.2)	-3.32989	3.87275e-06
Sex pheromones in Enterococcus faecalis and other Firmicutes	-3.49015	0.0466273
Host-pathogen interactions	-3.51252	2.48126e-06
Stress Response: Electrophile toxicity	-3.63819	0.000672879
ABC transporter YeiABEF	-3.82957	2.33237e-07
Mycobacterial lipid and multidrug efflux system proteins MmpL, MmpS	-3.90076	0.00437668
CRISPR proteins	-3.93666	2.82437e-07
Utilization systems for glycans and polysaccharides (PULs, SUS)	-4.36064	0.000113427
Dioxygenolytic carbon monoxide-forming enzymes	-4.42033	0.00105166
EcsAB transporter affecting expression and secretion of secretory preproteins	-4.61194	0.0106333
Transposable elements	-4.68677	3.87275e-06
Sox thiosulfate oxidation system	-4.71692	3.37093e-08
AaeAB efflux system for hydroxylated, aromatic carboxylic acids	-5.09003	0.0178291
Proteorhodopsin	-5.60989	1.63703e-08
tRNA splicing	-5.66626	0.00957549
ABC transporter YxeMNO	-5.95188	0.00298346
DNA Helicase of Unknown Function	-5.98806	0.0152614
Sulphoglycolysis	-6.16308	1.82569e-05
Ribonuclease P, archaeal and eukaryal	-6.61379	0.0131255
MukBEF Chromosome Condensation	-7.55658	4.38337e-07
