# Supplementary material for: Circadian dynamics of the teleost skin immune-microbiome interface
Source: Microbiome. 2021 Nov 16;9:222. doi: 10.1186/s40168-021-01160-4 (PMC8594171; doi:10.1186/s40168-021-01160-4)
Supplement: Supplementary file 9 — Additional file 8: Supplementary Table 8. mic rhythm summary [file 40168_2021_1160_MOESM9_ESM.xlsx]

## Sheet: Sheet1
Genus	Rhythm (FDR P value*)					Mesor								Amplitude								Phase (Peak hour)
	C12	I12	C24	I24	C12	I12	C24	I24	C12 v I12	C24 v I 24	C12 v C24	I12 v I24	C12	I12	C24	I24	C12 v I12	C24 v I 24	C12 v C24	I12 v I24	C12	I12	C24	I24	C12 v I12	C24 v I 24	C12 v C24	I12 v I24
Pseudomonas	0.00723008	0.00117797	0.00359234	0.0185885	0.395747	0.40128	0.38042	0.332802	0.879337	0.222181	0.658638	0.0879523	0.047046	0.0884589	0.0983425	0.0930681	0.409911	0.924809	0.301482	0.933605	15.4683	12.1124	14.6754	15.7673	0.324418	0.612999	0.794891	0.134648
Unknown.Burkholderiaceae	0.040571	<0.001	0.0349686	0.00813743	0.138321	0.131011	0.164883	0.146948	0.445014	0.169291	0.0269346	0.141422	0.010111	0.0385346	0.0249056	0.0332646	0.033228	0.65537	0.365352	0.737386	22.6448	2.79694	1.70981	6.10998	0.28815	0.0792822	0.534184	0.0380221
Stenotrophomonas	0.15126	0.0954952	0.0501612	0.00813743	0.127971	0.0875974	0.126339	0.0745269	<0.001	<0.001	0.901696	0.184474	0.00806555	0.0173609	0.0144494	0.00921952	0.567096	0.762524	0.741782	0.565775	7.7114	9.09467	3.46341	4.53505	0.809956	0.844937	0.532983	0.309002
Janthinobacterium	0.0552919	0.00755098	0.26228	0.00855915	0.0714418	0.0588022	-	0.0620218	0.0583046	-	-	0.634373	0.0136325	0.00304041	-	0.0127923	0.281402	-	-	0.304655	17.8866	7.63802	-	12.7628	0.207046	-	-	0.541372
Escherichia-Shigella	0.0789454	0.0127102	0.0349686	0.0639387	0.0503205	0.0423189	0.0498803	0.0405544	0.30738	0.205619	0.957877	0.798218	0.0151448	0.018887	0.0144376	0.00582262	0.745985	0.426788	0.953894	0.203273	4.44427	6.85631	6.95957	7.76863	0.321807	0.868123	0.390948	0.841335
Devosia	0.00641087	0.126174	0.0148081	0.089663	0.0325489	-	0.0357236	0.0223297	-	<0.001	0.37963	-	0.00626518	-	0.00930305	0.0015671	-	0.127621	0.538169	-	22.6914	-	1.49683	16.754	-	0.284465	0.303006	-
Flavobacterium	0.0536322	0.00772243	0.168306	0.00536643	0.00862323	0.0213912	-	0.0278888	0.0196393	-	-	0.35652	0.00273151	0.0148135	-	0.0179824	0.115089	-	-	0.749196	5.4767	23.488	-	4.8328	0.420185	-	-	0.0264884
Pseudochrobactrum	0.0436915	0.141507	0.0300321	0.114492	0.008925	-	0.0126228	-	-	-	0.0147307	-	0.0014053	-	0.00296626	-	-	-	0.456235	-	0.424757	-	19.586	-	-	-	0.294015	-
Acinetobacter	0.0246796	0.0727298	0.181766	0.0957311	0.00692158	0.00733692	-	0.0103819	0.810552	-	-	0.152164	0.00305016	0.00290391	-	0.000809158	0.950473	-	-	0.483852	2.57829	23.8295	-	5.13107	0.401374	-	-	0.594339
Unknown.Rhizobiaceae	0.0217206	0.0953658	0.0489979	0.0469615	0.0125072	0.00906861	0.0135151	0.0086547	0.0348724	0.0187794	0.548032	0.832063	0.00430972	0.0010472	0.00234789	0.000913597	0.173169	0.59741	0.405309	0.960985	19.0616	7.61412	22.1776	11.9429	0.0483298	0.284048	0.338535	0.695256
Herbaspirillum	0.168331	0.114379	0.00544502	0.0168237	-	-	0.0047612	0.00339006	-	0.00756169	-	-	-	-	0.0014152	0.000934961	-	0.4813	-	-	-	-	13.2671	11.4181	-	0.472879	-	-
Perlucidibaca	0.040571	0.00406689	0.00225466	0.00182017	0.0054072	0.0603609	0.000923894	0.0199677	<0.001	<0.001	0.00514689	<0.001	0.00481308	0.0343909	0.00108935	0.0167793	0.0236682	0.0113756	0.0783393	0.218151	22.9271	20.0985	23.1585	20.9987	0.715626	0.900223	0.969965	0.718743
Bosea	0.168331	0.194017	0.0203899	0.00855915	-	-	0.00255486	0.00145806	-	0.0557929	-	-	-	-	0.00148837	0.000150477	-	0.085288	-	-	-	-	1.81169	23.8788	-	0.89736	-	-
Rheinheimera	0.0598194	0.0155245	0.0437543	0.0599805	0.00190317	0.0147456	0.000772217	0.0209871	<0.001	<0.001	0.016115	0.258736	0.0004805	0.00611789	0.000141537	0.0118682	0.184942	0.0863045	0.59419	0.459305	23.557	19.0092	1.92256	0.24797	0.857313	0.990481	0.86108	0.163876
Unknown.Enterobacteriaceae	0.0638909	0.0691427	0.0412449	0.0332117	0.0146033	0.00864326	0.0111424	0.0104367	0.0118744	0.745682	0.172115	0.373073	0.00466665	0.00218639	0.00107701	0.00349249	0.472461	0.458309	0.3371	0.0013061	8.16989	5.25485	4.65303	7.22848	0.49286	0.738383	0.68832	0.612606
Sanguibacter	0.0598194	0.0287103	0.0321745	0.0147353	0.00647532	0.00399209	0.00874678	0.00430278	0.221035	0.0365272	0.387964	0.825565	0.00400537	0.00111009	0.00156054	0.000916799	0.330246	0.827377	0.511775	0.92471	20.3493	16.9001	20.7703	15.1102	0.611814	0.575325	0.952675	0.81084
Roseomonas	0.0486001	0.117548	0.135781	0.00855915	0.00257254	-	-	0.00204025	-	-	-	-	0.000411404	-	-	0.000920769	-	-	-	-	21.9281	-	-	14.6089	-	-	-	-
Staphylococcus	0.0246796	0.0287103	0.0318972	0.0957311	0.0029477	0.0014643	0.00582674	0.00176493	0.224044	0.138723	0.338148	0.579042	0.00256504	0.000603574	0.00662523	0.000142034	0.250954	0.116386	0.348639	0.562236	10.5044	15.4332	5.51815	17.9762	0.525005	0.862808	0.29992	0.857073
Variovorax	0.122699	0.107013	0.0418439	0.0485404	-	-	0.0534317	0.0330804	-	0.00817945	-	-	-	-	0.0155614	0.00596479	-	0.392325	-	-	-	-	3.30859	5.3141	-	0.677031	-	-
Unknown.Microbacteriaceae	0.0392444	0.0623385	0.0287555	0.0713248	0.00138163	0.00095474	0.00100625	0.000518211	0.174414	0.118434	0.32725	0.0657151	0.000265185	0.000126046	0.000451679	0.000403341	0.75427	0.914233	0.724629	0.427462	23.4505	5.1426	14.445	7.90302	0.571734	0.0909067	0.169447	0.694743
Unknown.Rickettsiales	0.00723008	0.00888869	0.00359234	0.0784471	0.00168319	0.0033888	0.000324121	0.00313653	0.11511	0.0222429	0.0899115	0.854305	0.00128601	0.00141327	0.000304799	0.00270243	0.929879	0.159254	0.359144	0.502727	0.917737	13.1463	0.691834	8.29496	0.0105741	0.645663	0.983577	0.262614
Enhydrobacter	0.034319	<0.001	0.0705452	0.0196482	0.00236087	0.000681076	0.00203248	0.000628987	0.0779232	0.162024	0.815613	0.828477	0.00205446	0.000343258	0.00193204	0.00015875	0.208076	0.184959	0.948281	0.590248	10.7493	17.9605	12.1681	1.47917	0.468302	0.663976	0.724058	0.25508
Aeromonas	0.0510171	0.021995	0.0327438	0.0168237	0.00142186	0.00194686	0.000575321	0.0356897	0.575533	0.00348951	0.215491	0.00274644	0.00105233	0.00195608	0.000213597	0.0132247	0.48678	0.415399	0.375833	0.449939	3.81956	23.5103	0.735301	13.9581	0.268808	0.96224	0.816363	0.678317
Unknown.Oxyphotobacteria	0.00723008	<0.001	0.0855426	0.0957311	0.00182236	0.00121141	0.000779376	0.00132414	0.440041	0.320636	0.164768	0.857515	0.000700526	0.00149518	0.0009901	0.00033089	0.461778	0.397435	0.781382	0.184673	22.2588	22.4295	2.31054	20.8279	0.972441	0.396404	0.422551	0.828931
Unknown.Betaproteobacteriales	0.0789454	0.00225209	0.0349686	0.0110764	0.00266596	0.00884438	0.000822116	0.0366211	0.076857	0.00881572	0.0639198	0.0346509	0.00251023	0.00545836	0.000636989	0.0190128	0.555718	0.34262	0.202994	0.453198	7.00846	21.4198	6.6135	22.0785	0.0905662	0.9134	0.946553	0.945253
Azotobacter	0.128893	0.107013	0.100469	0.00990368	-	-	-	0.00037854	-	-	-	-	-	-	-	0.000163618	-	-	-	-	-	-	-	20.6746	-	-	-	-
Unknown.Rhodobacteraceae	0.255893	0.0315917	0.0203899	0.089663	-	0.00152296	0.000335638	0.00304068	-	<0.001	-	0.0604809	-	0.000881738	0.00017607	0.000892997	-	0.489308	-	0.992328	-	15.163	2.87532	7.16327	-	0.784644	-	0.0935441
Paeniglutamicibacter	0.092643	0.00261005	0.0835109	0.0331683	0.00124595	0.00132325	0.00166	0.000908381	0.856505	0.134409	0.438877	0.290406	0.000439217	0.00128827	0.000454847	0.000158275	0.16553	0.689797	0.984087	0.0476634	16.5677	14.3956	15.6146	5.81283	0.572495	0.40373	0.877772	0.340141
Pseudoclavibacter	0.0728006	0.0888182	0.0203899	0.0185885	0.000596026	0.000484973	0.000661997	0.000558602	0.473424	0.614573	0.726256	0.670559	0.000170136	0.000267666	0.000395584	0.000303887	0.653974	0.750344	0.415183	0.875344	19.1781	11.8386	19.4269	10.8598	0.0733446	0.0101078	0.954113	0.778078
Undibacterium	<0.001	<0.001	0.0266925	0.00318823	0.000345158	0.00655482	0.0005552	0.0147796	0.0161971	0.00185323	0.530044	0.0938267	0.000535001	0.00912433	0.000230445	0.0163836	0.0130458	0.00856792	0.493371	0.2767	23.7344	22.9999	11.9624	2.58615	0.969804	0.907889	0.0718298	0.142953
Deefgea	0.0939893	0.0286331	0.0349686	0.00382798	0.0138616	0.0126961	0.00121571	0.0175435	0.872819	0.0127601	0.0448762	0.513768	0.0211325	0.00884189	0.000148822	0.00521458	0.236804	0.578674	0.023375	0.71926	6.43654	22.4721	19.6951	22.2084	0.0235264	0.987985	0.946599	0.967905
Fluviicola	0.0455684	0.0691427	0.0266925	0.089663	0.000994553	0.000748457	0.000605813	0.000949085	0.596399	0.466138	0.308274	0.704878	0.000351294	0.000353276	0.000427194	0.000684064	0.997554	0.701037	0.892577	0.638337	4.20248	23.6891	6.16759	23.3471	0.533521	0.162262	0.700572	0.959933
Streptococcus	0.0392444	0.0055781	0.0489979	0.107481	0.00178255	0.00233064	0.00174939	-	0.8015	-	0.973406	-	0.000703375	0.00449831	0.00191463	-	0.234128	-	0.384118	-	20.8856	18.9141	1.42393	-	0.8695	-	0.421318	-
Lactobacillus	0.0392444	0.0186797	0.140946	0.0149129	0.00119988	0.000429025	-	0.000847925	0.0473913	-	-	0.179166	0.000913337	0.000120302	-	0.00113106	0.148183	-	-	0.0275598	10.1663	15.8678	-	7.85408	0.632209	-	-	0.404308
Chryseobacterium	0.0246796	<0.001	0.0489979	0.089663	0.0016826	0.00094361	0.000357531	0.000961739	0.356434	0.0874528	0.0765998	0.971665	0.00172183	0.000989117	0.000290174	0.000190151	0.518802	0.845029	0.180215	0.279556	8.70437	2.70342	7.98469	7.40181	0.0936035	0.942116	0.94269	0.638368
Massilia	0.012859	<0.001	0.059154	0.0331719	0.00091164	0.00165175	0.000501726	0.00274511	0.120243	0.0147802	0.311198	0.223937	0.000931166	0.00155607	0.00087617	0.000868445	0.351736	0.995454	0.926304	0.592936	3.81239	21.6557	4.66151	19.5825	0.00731377	0.0889041	0.713691	0.637213
Flectobacillus	0.040571	<0.001	0.0349686	0.00610349	1.64535e-05	0.00398445	9.53047e-05	0.00547701	0.000972799	0.000563145	0.174231	0.417533	1.84666e-05	0.00395523	8.95769e-05	0.00388686	0.0267223	0.0796805	0.384625	0.980175	18.4717	18.0148	12.7703	5.1445	0.998437	0.913162	0.616106	<0.001
Agitococcus	0.00382771	0.00261005	0.00735101	0.0149129	0.00036689	0.00133606	5.79716e-05	0.000955686	0.0429496	0.0293779	0.105496	0.511475	0.000402118	4.33054e-05	0.000107698	0.00114837	0.588063	0.0575065	0.24321	0.174743	0.473111	15.7418	23.5136	1.743	0.830407	0.888517	0.899041	0.840273
Unknown.Neisseriaceae	0.0132634	0.00261005	0.00359234	0.134603	0.000531625	0.000418164	0.000564145	-	0.606805	-	0.925527	-	0.000571215	0.000392349	0.000404349	-	0.581039	-	0.727864	-	3.82826	17.8814	22.5977	-	<0.001	-	0.21533	-
Rhodococcus	0.0939893	0.0132091	0.078364	0.0444629	0.000442541	0.000133651	0.000331357	0.000186187	0.0318732	0.267307	0.555127	0.434648	2.52736e-05	4.52219e-05	0.000369777	5.05724e-05	0.920342	0.0909462	0.203737	0.954687	1.32289	15.6605	5.32814	10.4612	0.705587	0.609674	0.890336	0.497792
Rhodoferax	0.0132634	<0.001	0.0300321	0.0087476	0.000116126	0.00199788	8.20047e-05	0.00417481	0.000708941	0.000779048	0.727866	0.0792264	0.000204226	0.00275461	0.00013319	0.00411849	0.000578037	0.0201865	0.600667	0.422942	23.8062	23.8321	8.13096	3.44484	0.998091	0.892981	0.0161096	0.0922118
Limnobacter	0.040571	<0.001	0.100897	0.0639387	9.35772e-05	0.001086	-	0.00131784	0.00150261	-	-	0.585611	7.31386e-05	0.000408487	-	0.000725928	0.447938	-	-	0.611137	9.12384	19.9198	-	4.54064	0.510687	-	-	0.0509486
Unknown.Saprospiraceae	0.0939893	<0.001	0.0321745	0.00181317	0.000117742	0.000691159	8.35114e-05	0.00130371	0.0111242	0.00154342	0.760603	0.130368	0.000105025	0.00047625	0.000164709	0.00110754	0.247449	0.0715329	0.704128	0.268727	18.9244	21.698	23.9182	3.67441	0.728952	0.696845	0.292288	0.0953399
Corynebacterium.1	0.0789454	0.032278	0.0901513	0.0332117	0.00051493	0.000614652	0.000653477	0.000186268	0.753786	0.0777472	0.682074	0.0861529	0.000315207	0.000374181	0.000149643	4.46187e-05	0.897835	0.789078	0.735647	0.373418	9.88114	5.98958	17.7784	19.6576	0.434905	0.931552	0.389748	0.615536
Alkanibacter	<0.001	<0.001	0.0489979	0.0149129	0.00010939	0.00191318	0.000114948	0.00058847	0.00245583	0.0181711	0.967796	0.0269529	0.00019934	0.00221066	0.000166409	0.000370745	0.0154362	0.466344	0.859173	0.0366056	23.7117	19.8193	1.12045	16.6223	0.74462	0.104863	0.743925	0.591787
Bacillus	0.00723008	<0.001	0.0380902	0.114492	0.00182763	0.000814408	1.36866e-06	-	0.0864854	-	0.000120339	-	0.00195084	0.00135781	3.03374e-06	-	0.494468	-	0.00479446	-	7.3242	4.4488	18.9713	-	0.135814	-	0.983573	-
Unknown.Chitinophagales	<0.001	0.022601	0.00544502	0.0955485	0.000486664	0.000272314	0.000159297	0.00107792	0.374057	0.00744111	0.186986	0.0137869	0.000728978	0.000242414	0.000268383	0.000703654	0.175429	0.34288	0.186451	0.321197	18.0892	4.7541	22.3491	2.50334	0.00524247	0.453796	0.286653	0.661416
Duganella	0.0180859	0.00178071	0.00359234	0.00181317	0.00010068	0.000427954	1.56711e-05	0.00216773	0.02828	0.00437503	0.0419148	0.0152712	9.50198e-05	0.000418241	2.93997e-05	0.00227941	0.13808	0.0309059	0.27833	0.0619406	18.807	20.2058	19.9237	22.9355	0.811014	0.975406	0.843021	0.669971
Legionella	0.0136605	0.00132648	0.0380902	0.089663	6.17759e-05	0.000256299	5.47465e-07	0.00116156	0.0202905	<0.001	0.0577423	0.00212798	9.50702e-05	0.000276691	1.23014e-06	0.00021731	0.140042	0.618767	0.0496396	0.887487	5.89317	16.2269	18.9417	20.8094	0.00260052	0.998357	0.910185	0.470773
C12 = control 12:12 LD, I12 = infected 12:12 LD, C24 = control 24:0 LD, I24 = infected 24:0 LD.
* False discovery rate (FDR) corrected P-value <0.1 considered moderately rhythmic, <0.05 considered strongly rhythmic
